# Supplementary material for: Mouse Gastric Epithelial Cells Resist CagA Delivery by the Helicobacter pylori Type IV Secretion System
Source: Int J Mol Sci. 2022 Feb 24;23(5):2492. doi: 10.3390/ijms23052492 (PMC8910101; doi:10.3390/ijms23052492)
Supplement: Supplementary file 1 [file ijms-23-02492-s001.zip]

Archive with 1 entries (1 files):
- ijms-1539981-supplementary.pdf
